# Supplementary material for: Interleukin 6 SNP rs1818879 Regulates Radiological and Inflammatory Activity in Multiple Sclerosis
Source: Genes (Basel). 2022 May 17;13(5):897. doi: 10.3390/genes13050897 (PMC9141517; doi:10.3390/genes13050897)
Supplement: Supplementary file 1 [file genes-13-00897-s001.zip]

Archive with 1 entries (1 files):
- genes-1685663-supplementary.pdf
